# Supplementary material for: Basal association of a transcription factor favors early gene expression
Source: PLoS Genet. 2025 Jun 16;21(6):e1011710. doi: 10.1371/journal.pgen.1011710 (PMC12187013; doi:10.1371/journal.pgen.1011710)
Supplement: S1 Table — (XLSX) [file pgen.1011710.s008.xlsx]

## Sheet: pXXX-dPSTR
Plasmid Number	Description	Variable Promoter Sequence	Synthesis #	Addgene
pDA291	pAGA1-PRE III ∆	TAATACGACTCACTATAGGGGGGCCCCAATTTATAAATATCTTAATTTTAACAGCAGTTACCACTTGAATGAGAAACTTTTTGATGCCTACTCTTTTGCTTTTTCATATCATGACCTCCCTACATGCTTCGGAATTTCCTTATTCGTAGCTGTCTAACAGCACCACTTAGCACAAGTACGTCCACCCGTTTCATACTTAAAGATCTCAGCAGCCACCCAATCTACATTTAGGGTACCTGTCACATATCTTCTCAAATTTTAGGTTAGCTTTCAATTGTAAAGTCTCTTTTTGGATATTGCACGTTTCAAGTCAAAACGCGGCTGTAACATAATTTTCCATATGAATATTAAAACATAGTAATGACTTAAAACAAGCGACTATCGCAAATATCGATCCCT…	gB #913
pSF120	pSYN-3TT (Tail -to-Tail)	GACGTCGAGCTCCAGAAGTTTTGGCGAGCGTACCATGGTCCTACAAGGGCACGCGTAGGCAACGTTTCAAGTTGAAACGCGGCTGTAACATAATTTTCTTCTCCATATATAGCGTGGTAGGCCACCCAACAATTCACGAGACACATACAGCATCGATATTATATATATGTGTGCGACGACACATGATCATATGGGATGCATGTGCTCTGTATGTATATAAAACTCTTGTTTTCTTCTTTTCTCTAAATATTCTTTCCTTATACATTAGGACCTTTGCAGCATAAATTACTATACTTCTATAGACACACAAACACAAATACACACACTAAATTAATAGGGCCCTCTAGA	gB #1968
pSF121	pSYN-5TT	ATTAACCCTCACTAAAGGGATGTAGAATCGATGCTGTATGTGTCTCGTGAATTGTTGGGTGGCCTACCACGCTATATATGGAGAAGAAAATTATGTTACAGCCGTTTCACCACTTGAAACGTTGCCTACGCGTGCCCTTGTAGGACCATGGTACGCTCGCCAAAACTTCTGGAGCTCGACGTCCCTATAGTGAGTCGTATTA	gB #1969
pSF122	pSYN-10TT	ATTAACCCTCACTAAAGGGATGTAGAATCGATGCTGTATGTGTCTCGTGAATTGTTGGGTGGCCTACCACGCTATATATGGAGAAGAAAATTATGTTAGTTTCACAGCCCCACTTGAAACGTTGCCTACGCGTGCCCTTGTAGGACCATGGTACGCTCGCCAAAACTTCTGGAGCTCGACGTCCCTATAGTGAGTCGTATTA	gB #1970
pSF123	pSYN-20TT	ATTAACCCTCACTAAAGGGATGTAGAATCGATGCTGTATGTGTCTCGTGAATTGTTGGGTGGCCTACCACGCTATATATGGAGAAGAAGTTTCAAATTATGTTACAGCCCCACTTGAAACGTTGCCTACGCGTGCCCTTGTAGGACCATGGTACGCTCGCCAAAACTTCTGGAGCTCGACGTCCCTATAGTGAGTCGTATTA	gB #1971
pSF124	pSYN-30TT	ATTAACCCTCACTAAAGGGATGTAGAATCGATGCTGTATGTGTCTCGTGAATTGTTGGGTGGCCTACCACGCTATATAGTTTCATGGAGAAGAAAATTATGTTACAGCCCCACTTGAAACGTTGCCTACGCGTGCCCTTGTAGGACCATGGTACGCTCGCCAAAACTTCTGGAGCTCGACGTCCCTATAGTGAGTCGTATTA	gB #1972
pSF125	pSYN-40TT	ATTAACCCTCACTAAAGGGATGTAGAATCGATGCTGTATGTGTCTCGTGAATTGTTGGGTGGCCTACCGTTTCAACGCTATATATGGAGAAGAAAATTATGTTACAGCCCCACTTGAAACGTTGCCTACGCGTGCCCTTGTAGGACCATGGTACGCTCGCCAAAACTTCTGGAGCTCGACGTCCCTATAGTGAGTCGTATTA	gB #1973
pSF127	pSYN-30TH	ATTAACCCTCACTAAAGGGATGTAGAATCGATGCTGTATGTGTCTCGTGAATTGTTGGGTGGCCTACCACGCTATATATGAAACTGGAGAAGAAAATTATGTTACAGCCCCACTTGAAACGTTGCCTACGCGTGCCCTTGTAGGACCATGGTACGCTCGCCAAAACTTCTGGAGCTCGACGTCCCTATAGTGAGTCGTATTA	gB #1975
pSF128	pSYN-40HT	ATTAACCCTCACTAAAGGGATGTAGAATCGATGCTGTATGTGTCTCGTGAATTGTTGGGTGGCCTACCTGAAACACGCTATATATGGAGAAGAAAATTATGTTACAGCCCCACTTGAAACGTTGCCTACGCGTGCCCTTGTAGGACCATGGTACGCTCGCCAAAACTTCTGGAGCTCGACGTCCCTATAGTGAGTCGTATTA	gB #1976
pSF129	pSYN-3TT TGAgAC	ATTAACCCTCACTAAAGGGATGTAGAATCGATGCTGTATGTGTCTCGTGAATTGTTGGGTGGCCTACCACGCTATATATGGAGAAGAAAATTATGTTACAGCCGCGTCTCAACTTGAAACGTTGCCTACGCGTGCCCTTGTAGGACCATGGTACGCTCGCCAAAACTTCTGGAGCTCGACGTCCCTATAGTGAGTCGTATTA	gB #1977
pSF130	pSYN-3TT TaAAAC	ATTAACCCTCACTAAAGGGATGTAGAATCGATGCTGTATGTGTCTCGTGAATTGTTGGGTGGCCTACCACGCTATATATGGAGAAGAAAATTATGTTACAGCCGCGTTTTAACTTGAAACGTTGCCTACGCGTGCCCTTGTAGGACCATGGTACGCTCGCCAAAACTTCTGGAGCTCGACGTCCCTATAGTGAGTCGTATTA	gB #1978
pSF131	pSYN-3TT TGggAC	ATTAACCCTCACTAAAGGGATGTAGAATCGATGCTGTATGTGTCTCGTGAATTGTTGGGTGGCCTACCACGCTATATATGGAGAAGAAAATTATGTTACAGCCGCGTCCCAACTTGAAACGTTGCCTACGCGTGCCCTTGTAGGACCATGGTACGCTCGCCAAAACTTCTGGAGCTCGACGTCCCTATAGTGAGTCGTATTA	gB #1979
pSF132	pSYN-3TT TcAAAC	ATTAACCCTCACTAAAGGGATGTAGAATCGATGCTGTATGTGTCTCGTGAATTGTTGGGTGGCCTACCACGCTATATATGGAGAAGAAAATTATGTTACAGCCGCGTTTGAACTTGAAACGTTGCCTACGCGTGCCCTTGTAGGACCATGGTACGCTCGCCAAAACTTCTGGAGCTCGACGTCCCTATAGTGAGTCGTATTA	gB #1980
pSF133	pSYN-3TT @-183 (from	ATTAACCCTCACTAAAGGGATGTAGAATCGATGCTGTATGTGTCTCGTGAATTGTTGGGTGGCCGTTTCAACTTGAAACTACCACGCTATATATGGAGAAGAAAATTATGTTACAGCCGCGTTGCCTACGCGTGCCCTTGTAGGACCATGGTACGCTCGCCAAAACTTCTGGAGCTCGACGTCCCTATAGTGAGTCGTATTA	gB #1981
pSF134	pSYN-3TT @-268	ATTAACCCTCACTAAAGGGATGTAGAATCGATGCTGTATGTGTCTCGTGAATTGTTGGGTGGCCTACCACGCTATATATGGAGAAGAAAATTATGTTACAGCCGCAAACCGCTCGCATGGTACCAGGATGTTCCCGTGCGCATCCGTTGGTTTCAACTTGAAACACTTCTGGAGCTCGACGTCCCTATAGTGAGTCGTATTA	gB #1982
pSF136	pAGA1-PRE I, II, III ∆ (Negative control)	GACGTCTAATACGACTCACTATAGGGCGAATTGGAGCTCCCTCCAATATTCTACATGAATGACACTTCCAAGCGTATCATCAGTTGGTGCCACACCATTAATCAGTTTTACGGAGAAACAATCGTTGCATACACGTTTGATGCAGGTCCAAATGCTGTGTTGTACTACTTAGCTGAAAATGAGTCGAAACTCTTTGCATTTATCTATAAATTGTTTGGCTCTGTTCCTGGATGGGACAAGAAATTTACTACTGAGCAGCTTGAGGCTTTCAACCATCAATTTGAATCATCTAACTTTACTGCACGTGAATTGGATCTTGAGTTGCAAAAGGATGTTGCCAGAGTGATTTTAACTCAAGTCGGTTCAGGCCCACAAGAAACAAACGAATCTTTGATTGAC…	gB #1998
pSF137	pAGA1-3TT @-180	ATTAACCCTCACTAAAGGGATGTAGAATCGATATTTGCGATAGTCGCTTGTTTTGTTTCAACTTGAAACTTTAATATTCAGATGAAAATTATGTTACAGCCGCGAACGCTCATGTCCAATGCAATATCCAAAAAGAGACTTTACAATTGAAAGCTAACCTAAAATTTGAGAAGATATGTGACAGGTACCCTAAATGTAGATTGGGTGGCTGCTGAGATCTTTAAGTATACGTACCTATAGTGAGTCGTATTA	gB #2000
pSF138	pAGA1-3TT @-230	ATTAACCCTCACTAAAGGGATGTAGAATCGATATTTGCGATAGTCGCTTGTTTTAAGTCATTACTATGTTTTAATATTCATATGAAAATTATGTTACAGCCGCGGTTTCAACTTGAAACTGCAATATCCAAAAAGAGACTTTACAATTGAAAGCTAACCTAAAATTTGAGAAGATATGTGACAGGTACCCTAAATGTAGATTGGGTGGCTGCTGAGATCTTTAAGTATACGTACCTATAGTGAGTCGTATTA	gB #2001
pSF139	pAGA1-3TT @-280	ATTAACCCTCACTAAAGGGATGTAGAATCGATATTTGCGATAGTCGCTTGTTTTAAGTCATTACTATGTTTTAATATTCAGATGAAAATTATGTTACAGCCGCGAACGCTCATGTCCAATGCAATATCCAAAAAGAGACTTTACAATTGAAAGGTTTCAACTTGAAACAGAAGATATGTGACAGGTACCCTAAATGTAGATTGGGTGGCTGCTGAGATCTTTAAGTATACGTACCTATAGTGAGTCGTATTA	gB #2002
pSF140	pAGA1-3TT @-330	ATTAACCCTCACTAAAGGGATGTAGAATCGATATTTGCGATAGTCGCTTGTTTTAAGTCATTACTATGTTTTAATATTCAGATGAAAATTATGTTACAGCCGCGAACGCTCATGTCCAATGCAATATCCAAAAAGAGACTTTACAATTGAAAGCTAACCTAAAATTTGAGAAGATATGTGACAGGTACCCTAAATGTAGATTGGTTTCAACTTGAAACCTTTAAGTATACGTACCTATAGTGAGTCGTATTA	gB #2003
pSF141	pAGA1-3TT @-390	ATTAACCCTCACTAAAGGGATGTAGATACGTAGGGTGGACGTACTTGTGCTAAGTGGTGTTTCAACTTGAAACCGAATAAGGAAATTCCGAAGCATGTAGGGAGGTCATGATATGAAAAAGCAAAAGAGTAGGCATCAAAAAGTTTCTCATTCAAGTGGTAACTGCTGTTAAAATTAAGATATTTATAAATTGGGGCCCGGTCGTTCCGACCAATACCGTAGGGAAACGTAAATTAGCTATTGTAAAAAAAGGAAAAGAAAAGAAAAGAAAAATGTTACATATCGAATTGATCTTATTCCTTTGGTAGACCAGTCTTTGCGTCAATCAAAGATTCGTTTGTTTCTTGTGGGCCTGAACCGACTTGAGTTAAAATCACTCTGGCAACATCCTTTTGCAAC…	gB #2004
pSF142	pAGA1-3TT @-445	ATTAACCCTCACTAAAGGGATGTAGATACGTAGGGTGGACGTACTTGTGCTAAGTGGTGCTGTTAGACAGCTACGAATAAGGAAATTCCGAAGCATGTAGGGAGGTCATGATATGAGTTTCAACTTGAAACGGCATCAAAAAGTTTCTCATTCAAGTGGTAACTGCTGTTAAAATTAAGATATTTATAAATTGGGGCCCGGTCGTTCCGACCAATACCGTAGGGAAACGTAAATTAGCTATTGTAAAAAAAGGAAAAGAAAAGAAAAGAAAAATGTTACATATCGAATTGATCTTATTCCTTTGGTAGACCAGTCTTTGCGTCAATCAAAGATTCGTTTGTTTCTTGTGGGCCTGAACCGACTTGAGTTAAAATCACTCTGGCAACATCCTTTTGCAAC…	gB #2005
pSF143	pSYN-3HH (Head-to-Head)	ATTAACCCTCACTAAAGGGATGTAGAATCGATGCTGTATGTGTCTCGTGAATTGTTGGGTGGCCTACCACGCTATATATGGAGAAGAAAATTATGTTACAGCCGCTGAAACACTGTTTCAGTTGCCTACGCGTGCCCTTGTAGGACCATGGTACGCTCGCCAAAACTTCTGGAGCTCGACGTCCCTATAGTGAGTCGTATTA	gB #2006
pSF144	pSYN-3HT (Head-to-Tail: Towards Core)	ATTAACCCTCACTAAAGGGATGTAGAATCGATGCTGTATGTGTCTCGTGAATTGTTGGGTGGCCTACCACGCTATATATGGAGAAGAAAATTATGTTACAGCCGCGTTTCAACTGTTTCAGTTGCCTACGCGTGCCCTTGTAGGACCATGGTACGCTCGCCAAAACTTCTGGAGCTCGACGTCCCTATAGTGAGTCGTATTA	gB #2007
pSF145	pSYN-3TH (Tail -to-Head: Towards UAS)	ATTAACCCTCACTAAAGGGATGTAGAATCGATGCTGTATGTGTCTCGTGAATTGTTGGGTGGCCTACCACGCTATATATGGAGAAGAAAATTATGTTACAGCCGCTGAAACACTTGAAACGTTGCCTACGCGTGCCCTTGTAGGACCATGGTACGCTCGCCAAAACTTCTGGAGCTCGACGTCCCTATAGTGAGTCGTATTA	gB #2008
pSF146	pSYN-40TH	ATTAACCCTCACTAAAGGGATGTAGAATCGATGCTGTATGTGTCTCGTGAATTGTTGGGTGGCCTACCGTTTCAACGCTATATATGGAGAAGAAAATTATGTTACAGCCCCACTGTTTCAGTTGCCTACGCGTGCCCTTGTAGGACCATGGTACGCTCGCCAAAACTTCTGGAGCTCGACGTCCCTATAGTGAGTCGTATTA	gB #2009
pSF147	pSYN-40HH	ATTAACCCTCACTAAAGGGATGTAGAATCGATGCTGTATGTGTCTCGTGAATTGTTGGGTGGCCTACCTGAAACACGCTATATATGGAGAAGAAAATTATGTTACAGCCCCACTGTTTCAGTTGCCTACGCGTGCCCTTGTAGGACCATGGTACGCTCGCCAAAACTTCTGGAGCTCGACGTCCCTATAGTGAGTCGTATTA	gB #2010
pSF151	pSYN-13TT	ATTAACCCTCACTAAAGGGATGTAGAATCGATGCTGTATGTGTCTCGTGAATTGTTGGGTGGCCTACCACGCTATATATGGAGAAGAAAATTATGTGTTTCATAATAGGCTCTTTTGAAACTTGCCTACGCGTGCCCTTGTAGGACCATGGTACGCTCGCCAAAACTTCTGGAGCTCGACGTCCCTATAGTGAGTCGTATTA	gB #2014
pSF154	pAGA1-3TT @-135	ATTAACCCTCACTAAAGGGATGTAGAGGGCCCCTGAAATTTTTTGGTTTTTTTAGCTTTTATTGTTAATGCTCGCCGTTTTTCAAAGATGAACGTAAATACTGGAAAAGTTCACGATAATTATTGATGATAGATCATTATTCTGCGCTTATATACGTTTGTTTCAACTTGAAACAAATCGATTCTATAGTGAGTCGTATTA	gB #2019
pSF160	pAGA1-3PREFUS1 @-330	ATTAACCCTCACTAAAGGGATGTAGAATCGATATTTGCGATAGTCGCTTGTTTTAAGTCATTACTATGTTTTAATATTCAGATGAAAATTATGTTACAGCCGCGAACGCTCATGTCCAATGCAATATCCAAAAAGAGACTTTACAATTGAAAGCTAACCTAAAATTTGAGAAGATATGTGACAGGTACCCTAAATGTATGAAACAAACATGAAACGTCTGTAATTTGAAACATTACGTAACCTATAGTGAGTCGTATTA	gB #2033
pSF162	pSYN-3TT @-308	GACGTCGAGCTCCAGAAGTTTTGGCGAGCGTACCATGGTCCTACAAGGGCACGCGTAGGCAACGGAGCTCTCCTGCTGCAGATCCGCCTCCCGTGTATATATAGCGTGGTAGGTTTCAAGTTGAAACACGAGACACATACAGCGACGTCGAGCTCCAGAAGTTTTGGCGAGCGTACCATGGTCCTACAAGGGCACGCGTAGGCAACGGAGCTCTCCTGCTGCAGATCCGCCTCCCGTGTATATATAGCGTGGTAGGCCACCCAACAATTCACGAGACACATACAGCATCGATCTTATATATATGTGTGCGACGACACATGATCATATGGGATGCATGTGCTCTGTATGTATATAAAACTCTTGTTTTCTTCTTTTCTCTAAATATTCTTTCCTTATACA…	GeneScript
pSF163	pSYN-3TT @-365	GACGTCGAGCTCCAGAAGTTTTGGCGAGCGTACCATGGTCCTACAAGGGCACGCGTGTTTCAAGTTGAAACCCTGCTGCAGATCCGCCTCCCGTGTATATATAGCGTGGTAGGCCACCCAACAATTCACGAGACACATACAGCGACGTCGAGCTCCAGAAGTTTTGGCGAGCGTACCATGGTCCTACAAGGGCACGCGTAGGCAACGGAGCTCTCCTGCTGCAGATCCGCCTCCCGTGTATATATAGCGTGGTAGGCCACCCAACAATTCACGAGACACATACAGCATCGATCTTATATATATGTGTGCGACGACACATGATCATATGGGATGCATGTGCTCTGTATGTATATAAAACTCTTGTTTTCTTCTTTTCTCTAAATATTCTTTCCTTATACA…	GeneScript
pSF164	pSYN-3TT @-413	GACGTCGAGTTTCAAGTTGAAACGCGAGCGTACCATGGTCCTACAAGGGCACGCGTAGGCAACGGAGCTCTCCTGCTGCAGATCCGCCTCCCGTGTATATATAGCGTGGTAGGCCACCCAACAATTCACGAGACACATACAGCGACGTCGAGCTCCAGAAGTTTTGGCGAGCGTACCATGGTCCTACAAGGGCACGCGTAGGCAACGGAGCTCTCCTGCTGCAGATCCGCCTCCCGTGTATATATAGCGTGGTAGGCCACCCAACAATTCACGAGACACATACAGCATCGATATTATATATATGTGTGCGACGACACATGATCATATGGGATGCATGTGCTCTGTATGTATATAAAACTCTTGTTTTCTTCTTTTCTCTAAATATTCTTTCCTTATACA…	GeneScript
pSF175	pSYN-20TH	GACGTCGAGCTCCAGAAGTTTTGGCGAGCGTACCATGGTCCTACAAGGGCACGCGGTTTCAACGGAGCTCTCCTGCTGCAGGTTTCACTCCCGTGTATATATAGCGTGGTAGGCCACCCAACAATTCACGAGACACATACAGCATCGATATTATATATATGTGTGCGACGACACATGATCATATGGGATGCATGTGCTCTGTATGTATATAAAACTCTTGTTTTCTTCTTTTCTCTAAATATTCTTTCCTTATACATTAGGACCTTTGCAGCATAAATTACTATACTTCTATAGACACACAAACACAAATACACACACTAAATTAATAGGGCCC	GeneScript
pSF176	pSYN-20HT	GACGTCGAGCTCCAGAAGTTTTGGCGAGCGTACCATGGTCCTACAAGGGCACGCGTGAAACACGGAGCTCTCCTGCTGCAGTGAAACCTCCCGTGTATATATAGCGTGGTAGGCCACCCAACAATTCACGAGACACATACAGCATCGATATTATATATATGTGTGCGACGACACATGATCATATGGGATGCATGTGCTCTGTATGTATATAAAACTCTTGTTTTCTTCTTTTCTCTAAATATTCTTTCCTTATACATTAGGACCTTTGCAGCATAAATTACTATACTTCTATAGACACACAAACACAAATACACACACTAAATTAATAGGGCCC	GeneScript
pSF180	pSYN-3TT caAAAC (AGA1)	GACGTCGAGCTCCAGAAGTTTTGGCGAGCGTACCATGGTCCTACAAGGGCACGCGTAGGCAACGTTTCAAGTCAAAACGCGGCTGTAACATAATTTTCTTCTCCATATATAGCGTGGTAGGCCACCCAACAATTCACGAGACACATACAGCATCGATATTATATATATGTGTGCGACGACACATGATCATATGGGATGCATGTGCTCTGTATGTATATAAAACTCTTGTTTTCTTCTTTTCTCTAAATATTCTTTCCTTATACATTAGGACCTTTGCAGCATAAATTACTATACTTCTATAGACACACAAACACAAATACACACACTAAATTAATAGGGCCC	GeneScript
pSF181	pSYN-3TT TGcgAC (KAR4)	GACGTCGAGCTCCAGAAGTTTTGGCGAGCGTACCATGGTCCTACAAGGGCACGCGTAGGCAACGTTTCATCTTGCGACGCGGCTGTAACATAATTTTCTTCTCCATATATAGCGTGGTAGGCCACCCAACAATTCACGAGACACATACAGCATCGATATTATATATATGTGTGCGACGACACATGATCATATGGGATGCATGTGCTCTGTATGTATATAAAACTCTTGTTTTCTTCTTTTCTCTAAATATTCTTTCCTTATACATTAGGACCTTTGCAGCATAAATTACTATACTTCTATAGACACACAAACACAAATACACACACTAAATTAATAGGGCCC	GeneScript
pSF186	pAGA1-3TT @-330 dA/dT spaced by 20bp	GACGTCTAATACGACTCACTATAGGGCGAATTGGAGCTCCCTCCAATATTCTACATGAATGACACTTCCAAGCGTATCATCAGTTGGTGCCACACCATTAATCAGTTTTACGGAGAAACAATCGTTGCATACACGTTTGATGCAGGTCCAAATGCTGTGTTGTACTACTTAGCTGAAAATGAGTCGAAACTCTTTGCATTTATCTATAAATTGTTTGGCTCTGTTCCTGGATGGGACAAGAAATTTACTACTGAGCAGCTTGAGGCTTTCAACCATCAATTTGAATCATCTAACTTTACTGCACGTGAATTGGATCTTGAGTTGCAAAAGGATGTTGCCAGAGTGATTTTAACTCAAGTCGGTTCAGGCCCACAAGAAACAAACGAATCTTTGATTGAC…	GeneScript
pSF187	pAGA1-3TT @-330 dA/dT spaced by 6bp	GACGTCTAATACGACTCACTATAGGGCGAATTGGAGCTCCCTCCAATATTCTACATGAATGACACTTCCAAGCGTATCATCAGTTGGTGCCACACCATTAATCAGTTTTACGGAGAAACAATCGTTGCATACACGTTTGATGCAGGTCCAAATGCTGTGTTGTACTACTTAGCTGAAAATGAGTCGAAACTCTTTGCATTTATCTATAAATTGTTTGGCTCTGTTCCTGGATGGGACAAGAAATTTACTACTGAGCAGCTTGAGGCTTTCAACCATCAATTTGAATCATCTAACTTTACTGCACGTGAATTGGATCTTGAGTTGCAAAAGGATGTTGCCAGAGTGATTTTAACTCAAGTCGGTTCAGGCCCACAAGAAACAAACGAATCTTTGATTGAC…	GeneScript
pSF194	pSYN-24TT	ATTAACCCTCACTAAAGGGATGTAGAATCGATGCTGTATGTGTCTCGTGAATTGTTGGGTGGCCTACCACGCTATATATGGAGTTTCAAATTATGTTACAGCCGAGAGCACTTGAAACGTTGCCTACGCGTGCCCTTGTAGGACCATGGTACGCTCGCCAAAACTTCTGGAGCTCGACGTCTCCCTTCATGGTCATAGCTGTTTCCTG	gB #2158
pSF196	pSYN-singlePRE	ATTAACCCTCACTAAAGGGATGTAGAATCGATGCTGTATGTGTCTCGTGAATTGTTGGGTGGCCTACCACGCTATATATGGAGAAGAAAATTATGTTACAGCCGCGTTTCAACTTGGCTAGTTGCCTACGCGTGCCCTTGTAGGACCATGGTACGCTCGCCAAAACTTCTGGAGCTCGACGTCTCCCTTCATGGTCATAGCTGTTTCCTG	gB #2240
pSF197	pSYN-noPRE	GACGTCGAGCTCCAGAAGTTTTGGCGAGCGTACCATGGTCCTACAAGGGCACGCGTAGGCAACGGAGCTCTCCTGCTGCAGATCCGCCTCCCGTGTATATATAGCGTGGTAGGCCACCCAACAATTCACGAGACACATACAGCATCGATATTATATATATGTGTGCGACGACACATGATCATATGGGATGCATGTGCTCTGTATGTATATAAAACTCTTGTTTTCTTCTTTTCTCTAAATATTCTTTCCTTATACATTAGGACCTTTGCAGCATAAATTACTATACTTCTATAGACACACAAACACAAATACACACACTAAATTAATAGGGCCC	GeneScript
pSF198	pSYN-10HH	ATTAACCCTCACTAAAGGGAATCGATGCTGTATGTGTCTCGTGAATTGTTGGGTGGCCTACCACGCTATATATGGAGAAGAAAATTATGTTATGAAACCAGCCCCACTGTTTCAGTTGCCTACGCGTGCCCTTGTAGGACCATGGTACGCTCGCCAAAACTTCTGGAGCTCGACGTCCATGGTCATAGCTGTTTCCTG	gB #2256
pSF199	pSYN-10HT	ATTAACCCTCACTAAAGGGAATCGATGCTGTATGTGTCTCGTGAATTGTTGGGTGGCCTACCACGCTATATATGGAGAAGAAAATTATGTTATGAAACCAGCCCCACTTGAAACGTTGCCTACGCGTGCCCTTGTAGGACCATGGTACGCTCGCCAAAACTTCTGGAGCTCGACGTCCATGGTCATAGCTGTTTCCTG	gB #2257
pSF200	pSYN-10TH	ATTAACCCTCACTAAAGGGAATCGATGCTGTATGTGTCTCGTGAATTGTTGGGTGGCCTACCACGCTATATATGGAGAAGAAAATTATGTTAGTTTCACAGCCCCACTGTTTCAGTTGCCTACGCGTGCCCTTGTAGGACCATGGTACGCTCGCCAAAACTTCTGGAGCTCGACGTCCATGGTCATAGCTGTTTCCTG	gB #2258
pSF202	pSYN-5HH	ATTAACCCTCACTAAAGGGAATCGATGCTGTATGTGTCTCGTGAATTGTTGGGTGGCCTACCACGCTATATATGGAGAAGAAAATTATGTTACAGCCTGAAACCCACTGTTTCAGTTGCCTACGCGTGCCCTTGTAGGACCATGGTACGCTCGCCAAAACTTCTGGAGCTCGACGTCCATGGTCATAGCTGTTTCCTG	gB #2260
pSF204	pSYN-23TT	ATTAACCCTCACTAAAGGGATGTAGAATCGATGCTGTATGTGTCTCGTGAATTGTTGGGTGGCCTACCACGCTATATATGGAGGTTTCAATTATGTTACAGCCGAGAGCACTTGAAACGTTGCCTACGCGTGCCCTTGTAGGACCATGGTACGCTCGCCAAAACTTCTGGAGCTCGACGTCTCCCTTCATGGTCATAGCTGTTTCCTG	gB #2262
pSF205	pAGA1-PRE-like ∆	ATTAACCCTCACTAAAGGGATGTAGAATCGATATTTGCGATAGTCGCTTGTTTTAAGTCATTACTATCATATGATATTGTTTCAGAAAATTATGTTACAGCCGCGTTTTGACTTGAAACGTGCAATATCCAAAAAGAGACTTTACAATTGAAAGCTAACCTAAAATTTGAGAAGATATGTGACAGGTACCCTAAATGTAGATTGGGTGGCTGCTGAGATCTTTAAGTATGAAACGGGTGGACGTACTTGTGCTAAGTGGTGCTGTTAGACAGCTACGAATAAGGAAATTCCGAAGCATGTAGGGAGGTCATGATATGAAAAAGCAAAAGAGTAGGCATCAAAAAGTTTCTCATTCAAGTGGTAACTGCTGTTAAAATTAAGATATTTATAAATTGGGGC…	gB #2263
pSF212	pSYN-15TH	ATTAACCCTCACTAAAGGGAATCGATGCTGTATGTGTCTCGTGAATTGTTGGGTGGCCTACCACGCTATATATGGAGAAGAAAATTATGAAACATATATGTTACCTACTGAAACGTTGCCTACGCGTGCCCTTGTAGGACCATGGTACGCTCGCCAAAACTTCTGGAGCTCGACGTCTCCCTTCATGGTCATAGCTGTTTCCTG	gB #2270
pSF213	pSYN-7TT	ATTAACCCTCACTAAAGGGAATCGATGCTGTATGTGTCTCGTGAATTGTTGGGTGGCCTACCACGCTATATATGGAGAAGAAAATTATGTTACAGGTTTCAGTACACTTGAAACGTTGCCTACGCGTGCCCTTGTAGGACCATGGTACGCTCGCCAAAACTTCTGGAGCTCGACGTCTCCCTTCATGGTCATAGCTGTTTCCTG	gB #2271
pSF214	pSYN-7TH	ATTAACCCTCACTAAAGGGAATCGATGCTGTATGTGTCTCGTGAATTGTTGGGTGGCCTACCACGCTATATATGGAGAAGAAAATTATGTTACAGGTTTCAGTACACTGTTTCAGTTGCCTACGCGTGCCCTTGTAGGACCATGGTACGCTCGCCAAAACTTCTGGAGCTCGACGTCTCCCTTCATGGTCATAGCTGTTTCCTG	gB #2272
pSF215	pSYN-7HT	ATTAACCCTCACTAAAGGGAATCGATGCTGTATGTGTCTCGTGAATTGTTGGGTGGCCTACCACGCTATATATGGAGAAGAAAATTATGTTACAGTGAAACGTACACTTGAAACGTTGCCTACGCGTGCCCTTGTAGGACCATGGTACGCTCGCCAAAACTTCTGGAGCTCGACGTCTCCCTTCATGGTCATAGCTGTTTCCTG	gB #2273
pSF216	pSYN-7HH	ATTAACCCTCACTAAAGGGAATCGATGCTGTATGTGTCTCGTGAATTGTTGGGTGGCCTACCACGCTATATATGGAGAAGAAAATTATGTTACAGTGAAACGTACACTGTTTCAGTTGCCTACGCGTGCCCTTGTAGGACCATGGTACGCTCGCCAAAACTTCTGGAGCTCGACGTCTCCCTTCATGGTCATAGCTGTTTCCTG	gB #2274
pSF220	pSYN-15HH	ATTAACCCTCACTAAAGGGATGTAGAATCGATGCTGTATGTGTCTCGTGAATTGTTGGGTGGCCTACCACGCTATATATGGAGAAGAAAATTAGTTTCAGTAGGTAACATATATGTTTCAGTTGCCTACGCGTGCCCTTGTAGGACCATGGTACGCTCGCCAAAACTTCTGGAGCTCGACGTCTCCCTTCATGGTCATAGCTGTTTCCTG	gB #2304
pSF221	pSYN-15HT	ATTAACCCTCACTAAAGGGATGTAGAATCGATGCTGTATGTGTCTCGTGAATTGTTGGGTGGCCTACCACGCTATATATGGAGAAGAAAATTATGAAACGTAGGTAACATATATGTTTCAGTTGCCTACGCGTGCCCTTGTAGGACCATGGTACGCTCGCCAAAACTTCTGGAGCTCGACGTCTCCCTTCATGGTCATAGCTGTTTCCTG	gB #2305
pSF222	pAGA1-3PREPRM1 @-330	ATTAACCCTCACTAAAGGGATGTAGAATCGATATTTGCGATAGTCGCTTGTTTTAAGTCATTACTATGTTTTAATATTCAGATGAAAATTATGTTACAGCCGCGAACGCTCATGTCCAATGCAATATCCAAAAAGAGACTTTACAATTGAAAGCTAACCTAAAATTTGAGAAGATATGTGACAGGTACCCTAAATGTAATTGAAACATACTTGAAACATACTTGAAACACGTTACGTATCCCTTCATGGTCATAGCTGTTTCCTG	gB #2306
pSF245	pSYN-5HT	ATTAACCCTCACTAAAGGGATGTAGAATCGATGCTGTATGTGTCTCGTGAATTGTTGGGTGGCCTACCACGCTATATATGGAGAAGAAAATTATGTTACAGCTGTTTCATACGTGTTTCATGTGCCTACGCGTGCCCTTGTAGGACCATGGTACGCTCGCCAAAACTTCTGGAGCTCGACGTCCCTATAGTGAGTCGTATTA	gB #2526
pSF246	pSYN-5TH	ATTAACCCTCACTAAAGGGATGTAGAATCGATGCTGTATGTGTCTCGTGAATTGTTGGGTGGCCTACCACGCTATATATGGAGAAGAAAATTATGTTACAGCATGAAACACGTATGAAACAGTGCCTACGCGTGCCCTTGTAGGACCATGGTACGCTCGCCAAAACTTCTGGAGCTCGACGTCCCTATAGTGAGTCGTATTA	gB #2527
pSF25	pAGA1UAS-CYC1CORE	ATTAACCCTCACTAAAGGGAGACGTCGAGCTCTCCTGCTGCAGATCCGCCTCCCGTGTACGTTTCAAGTGGTAGGCCACCCAACAATTCACGAGCTGAAACAAGCATCGATCTTATATATATGTGTGCGACGACACATGATCATATGGGATGCATGTGCTCTGTATGTATATAAAACTCTTGTTTTCTTCTTTTCTCTAAATATTCTTTCCTTATACATTAGGACCTTTGCAGCATAAATTACTATACTTCTATAGACACACAAACACAAATACACACACTAAATTAATAGGGCCCTCTAGACCCTATAGTGAGTCGTATTA	gB #1713
pSF39	pSYN-29TT (With AGA1 intermediary sequence)	ATTAACCCTCACTAAAGGGATCTAGAGGGCCCTATTAATTTAGTGTGTGTATTTGTGTTTGTGTGTCTATAGAAGTATAGTAATTTATGCTGCAAAGGTCCTAATGTATAAGGAAAGAATATTTAGAGAAAAGAAGAAAACAAGAGTTTTATATACATACAGAGCACATGCATCCCATATGATCATGTGTCGTCGCACACATATATATAATATCGATGCTGTATGTGTCTCGTGAATTGTTGGGTGGCCTACCACGCTATATATGTTTCAGTACACGGGAGGCGGATCTGCAGCAGGATTGAAACGTTGCCTACGCGTGCCCTTGTAGGACCATGGTACGCTCGCCAAAACTTCTGGAGCTCGACGTCTCCCTTCCCTATAGTGAGTCGTATTA	gB #1723
pSF40	pSYN-29TT	ATTAACCCTCACTAAAGGGATCTAGAGGGCCCTATTAATTTAGTGTGTGTATTTGTGTTTGTGTGTCTATAGAAGTATAGTAATTTATGCTGCAAAGGTCCTAATGTATAAGGAAAGAATATTTAGAGAAAAGAAGAAAACAAGAGTTTTATATACATACAGAGCACATGCATCCCATATGATCATGTGTCGTCGCACACATATATATAATATCGATGCTGTATGTGTCTCGTGAATTGTTGGGTGGCCTACCACGCTATATATGTTTCAGAAAATTATGTTACAGCCGCGTTTTGACTTGAAACGTTGCCTACGCGTGCCCTTGTAGGACCATGGTACGCTCGCCAAAACTTCTGGAGCTCGACGTCTCCCTTCCCTATAGTGAGTCGTATTA	gB #1724
pSF82	pAGA1 dPSTR-R	GACGTCTAATACGACTCACTATAGGGCGAATTGGAGCTCCCTCCAATATTCTACATGAATGACACTTCCAAGCGTATCATCAGTTGGTGCCACACCATTAATCAGTTTTACGGAGAAACAATCGTTGCATACACGTTTGATGCAGGTCCAAATGCTGTGTTGTACTACTTAGCTGAAAATGAGTCGAAACTCTTTGCATTTATCTATAAATTGTTTGGCTCTGTTCCTGGATGGGACAAGAAATTTACTACTGAGCAGCTTGAGGCTTTCAACCATCAATTTGAATCATCTAACTTTACTGCACGTGAATTGGATCTTGAGTTGCAAAAGGATGTTGCCAGAGTGATTTTAACTCAAGTCGGTTCAGGCCCACAAGAAACAAACGAATCTTTGATTGAC…	G. DNA
pSP365	pAGA1 dPSTR-R	GACGTCTAATACGACTCACTATAGGGCGAATTGGAGCTCCCTCCAATATTCTACATGAATGACACTTCCAAGCGTATCATCAGTTGGTGCCACACCATTAATCAGTTTTACGGAGAAACAATCGTTGCATACACGTTTGATGCAGGTCCAAATGCTGTGTTGTACTACTTAGCTGAAAATGAGTCGAAACTCTTTGCATTTATCTATAAATTGTTTGGCTCTGTTCCTGGATGGGACAAGAAATTTACTACTGAGCAGCTTGAGGCTTTCAACCATCAATTTGAATCATCTAACTTTACTGCACGTGAATTGGATCTTGAGTTGCAAAAGGATGTTGCCAGAGTGATTTTAACTCAAGTCGGTTCAGGCCCACAAGAAACAAACGAATCTTTGATTGAC…	G. DNA
pSP366	pFIG1 dPSTR-R	GACGTCTAATACGACTCACTATAGGGCGAATTGGAGCTCATCACCCTGCATTGCCTCTTTATTTGACGTTGTTTTTGTAGAACATGAAACGAATTTTGACTTGATGAGACGAAGTATATATCCAAAGAATACCTTAAATAGAAAAGGAAAGATAATAAATACTAAACACTACTATATATTCAGGTAAAATACAAAAATTATAACATTTTTAAAACTTTTTTTTTTTGAAAGTCCTTCTCGCTTTAGGATTTTTTCCCATTAAGATTATGATGGTTTCATGTATGTGTCAGTTAAAAAAAATATGGCTAAGTAGCAATGAAACGAACCAAGAAAATGAAAACAATATATAGTGCTGTTGAAATAACAAAGACATTGGTATATATTTGTAAAATGTCTGTT…	G. DNA
pSP368	pAGA1 dPSTR-Y	GACGTCTAATACGACTCACTATAGGGCGAATTGGAGCTCCCTCCAATATTCTACATGAATGACACTTCCAAGCGTATCATCAGTTGGTGCCACACCATTAATCAGTTTTACGGAGAAACAATCGTTGCATACACGTTTGATGCAGGTCCAAATGCTGTGTTGTACTACTTAGCTGAAAATGAGTCGAAACTCTTTGCATTTATCTATAAATTGTTTGGCTCTGTTCCTGGATGGGACAAGAAATTTACTACTGAGCAGCTTGAGGCTTTCAACCATCAATTTGAATCATCTAACTTTACTGCACGTGAATTGGATCTTGAGTTGCAAAAGGATGTTGCCAGAGTGATTTTAACTCAAGTCGGTTCAGGCCCACAAGAAACAAACGAATCTTTGATTGAC…	G. DNA

## Sheet: ySP641 derivative strains
Strain	dPSTR-R Plasmid	Description	Fig
ySF173	pSF197	pSYN-noPRE	Fig1 and S3 S4
ySF117	pSF143	pSYN-3HH (Head-to-Head)	Fig1 and S4
ySF178	pSF202	pSYN-5HH	Fig1 Fig2 and S4
ySF192	pSF216	pSYN-7HH	Fig1 and S4
ySF174	pSF198	pSYN-10HH	Fig1 and S4
ySF196	pSF220	pSYN-15HH	Fig1 Fig2 and S4
ySF121	pSF147	pSYN-40HH	Fig1 and S4
ySF118	pSF144	pSYN-3HT (Head-to-Tail: Towards Core)	Fig1 and S4
ySF221	pSF245	pSYN-5HT	Fig1 Fig2 and S4
ySF191	pSF215	pSYN-7HT	Fig1 and S4
ySF175	pSF199	pSYN-10HT	Fig1 and S4
ySF197	pSF221	pSYN-15HT	Fig1 Fig2 and S4
ySF152	pSF176	pSYN-20HT	Fig1 and S4
ySF103	pSF128	pSYN-40HT	Fig1 and S4
ySF119	pSF145	pSYN-3TH (Tail -to-Head: Towards UAS)	Fig1 and S4
ySF222	pSF246	pSYN-5TH	Fig1 Fig2 and S4
ySF190	pSF214	pSYN-7TH	Fig1 and S4
ySF176	pSF200	pSYN-10TH	Fig1 and S4
ySF188	pSF212	pSYN-15TH	Fig1 Fig2 and S4
ySF151	pSF175	pSYN-20TH	Fig1 and S4
ySF238	pSF127	pSYN-30TH	Fig1 and S4
ySF120	pSF146	pSYN-40TH	Fig1 and S4
ySF95	pSF120	pSYN-3TT (Tail -to-Tail)	Fig1 Fig2 Fig3 Fig4 and S2 S3 S4
ySF196	pSF121	pSYN-5TT	Fig1 and S4
ySF189	pSF213	pSYN-7TT	Fig1 and S4
ySF97	pSF122	pSYN-10TT	Fig1 and S4
ySF125	pSF151	pSYN-13TT	Fig1 Fig2 and S4
ySF98	pSF123	pSYN-20TT	Fig1 and S4
ySF180	pSF204	pSYN-23TT	Fig1 Fig2 and S4
ySF170	pSF194	pSYN-24TT	Fig1 and S4
ySF99	pSF124	pSYN-30TT	Fig1 and S4
ySF100	pSF125	pSYN-40TT	Fig1 and S4
ySF42	pSF25	pAGA1UAS-CYC1CORE	S3
ySF63	pSF40	pSYN-29TT	S3
ySF64	pSF39	pSYN-29TT (With AGA1 intermediary sequence)	S3
ySF105	pSF130	pSYN-3TT TaAAAC	Fig3
ySF157	pSF181	pSYN-3TT TGcgAC (KAR4)	Fig3
ySF104	pSF129	pSYN-3TT TGAgAC	Fig3
ySF107	pSF132	pSYN-3TT TcAAAC	Fig3 S6
ySF156	pSF180	pSYN-3TT caAAAC (AGA1)	Fig3
ySF106	pSF131	pSYN-3TT TGggAC	Fig3
ySF108	pSF133	pSYN-3TT @-183 (from	Fig4
ySF267	pSF134	pSYN-3TT @-268	Fig4
ySF264	pSF162	pSYN-3TT @-308	Fig4
ySF265	pSF163	pSYN-3TT @-365	Fig4
ySF266	pSF164	pSYN-3TT @-413	Fig4
ySP642	pSP365	pAGA1	Fig5 Fig6 S2 S3
ySP643	pSP366	pFIG1	S2
ySF110	pSF136	pAGA1-PRE I, II, III ∆ (Negative control)	Fig5 Fig6
ySF128	pSF154	pAGA1-3TT @-135	Fig5
ySF111	pSF137	pAGA1-3TT @-180	Fig5
ySF112	pSF138	pAGA1-3TT @-230	Fig5
ySF113	pSF139	pAGA1-3TT @-280	Fig5
ySF114	pSF140	pAGA1-3TT @-330	Fig5 Fig6
ySF115	pSF141	pAGA1-3TT @-390	Fig5
ySF116	pSF142	pAGA1-3TT @-445	Fig5
ySF162	pSF187	pAGA1-3TT @-330 dA/dT spaced by 6bp	Fig6
ySF163	pSF186	pAGA1-3TT @-330 dA/dT spaced by 20bp	Fig6
ySF134	pSF160	pAGA1-3PREFUS1 @-330	Fig6
ySF198	pSF222	pAGA1-3PREPRM1 @-330	Fig6
yDA240	pDA291	pAGA1-PRE III ∆	S7
ySF181	pSF205	pAGA1-PRE-like ∆	S7

## Sheet: Gene disruption
Strain	Mother strain	dPSTR-R Plasmid	Description	Gene disrupted	Figure
ySP1131	ySF95	pSF120	pSYN-3TT	ste12∆	S3
ySP1141	ySF221	pSF245	pSYN-5HT	ste12∆	S3
ySP1133	ySF125	pSF151	pSYN-13TT	ste12∆	S3
ySP1137	ySF188	pSF212	pSYN-15TH	ste12∆	S3
ySF245	ySF95	pSF120	pSYN-3TT	kar4∆	Fig3
ySP1143	ySF221	pSF245	pSYN-5HT	kar4∆	S6
ySP1209	ySF125	pSF151	pSYN-13TT	kar4∆	S6
ySP1139	ySF188	pSF212	pSYN-15TH	kar4∆	S6
ySF247	ySF105	pSF130	pSYN-3TT TaAAAC	kar4∆	Fig3 S6
ySF246	ySF104	pSF129	pSYN-3TT TGAgAC	kar4∆	Fig3
ySF248	ySF106	pSF131	pSYN-3TT TGggAC	kar4∆	Fig3
ySF249	ySF107	pSF132	pSYN-3TT TcAAAC	kar4∆	Fig3 S6
ySP1168	ySP1167	pSF132	pSYN-3TT TcAAAC + Ste12-EV	kar4∆, Ste12-EV	S6
ySF231	ySF95	pSF120	pSYN-3TT	Ste12-EV	Fig2 S5
ySP1173	ySF221	pSF245	pSYN-5HT tow.core	Ste12-EV	Fig2 S5
ySP1174	ySF222	pSF246	pSYN-5TH away core	Ste12-EV	Fig2 S5
ySF236	ySF178	pSF202	pSYN-5HH	Ste12-EV	Fig2 S5
ySF253	ySF125	pSF151	pSYN-13TT	Ste12-EV	Fig2 S5
ySF238	ySF188	pSF212	pSYN-15HT tow.core	Ste12-EV	Fig2 S5
ySF263	ySF196	pSF220	pSYN-15TH away core	Ste12-EV	Fig2 S5
ySF239	ySF197	pSF221	pSYN-15HH	Ste12-EV	Fig2 S5
ySF240	ySF180	pSF204	pSYN-23TT	Ste12-EV	Fig2 S5
ySF232	ySF173	pSF197	pSYN-noPRE	Ste12-EV	S5
ySF233	ySF172	pSF196	pSYN-singlePRE	Ste12-EV	S5
ySF234	ySF100	pSF125	pSYN-40TT	Ste12-EV	S5

## Sheet: Z4-EV
Strain	URA Marker		Leu Marker		HIS Marker	Figure
ySP1082	pZ4 -1 bs- dPSTR-R	pSP694	pZ4- 6bs - Venus / pRPL30 Z4-EV	pSP691	HTA2-CFP	S5
ySP1083	pZ4- 2 bs- dPSTR-R	pSP695	pZ4- 6bs - Venus / pRPL30 Z4-EV	pSP691	HTA2-CFP	S5

## Sheet: ChIP and MNase
Strain	dPSTR-R Plasmid	Description	Figure
ySP1268	pSF82	pAGA1 endogenous	6
ySP1270	pSF136	pAGA1-PRE I, II, III ∆ (Negative control)	6
ySP1272	pSF140	pAGA1-3TT @-330	6
ySP1274	pSF187	pAGA1-3TT @-330 dA/dT spaced by 6bp	6
ySP1278	pSF160	pAGA1-3PREFUS1 @-330	6

## Sheet: Primers
Description	Sequence
BAR1 disruption for	TTCGCGATTATTAACACCATTACTGCTTTAACAAACGATGGCACATTCACTTAGAATTCCTTTTACAACACGAAGAGGAGATGTATTACG
BAR1 disruption rev	CGTAATACATCTCCTCTTCGTGTTGTAAAAGGAATTCTAAGTGAATGTGCCATCGTTTGTTAAAGCAGTAATGGTGTTAATAATCGCGAA
STE12 deletion for	ACCGCTTTCTTTATTTGAATTGTCTTGTTCACCAAGGATGCGTACGCTGCAGGTCGAC
STE12 deletion rev	TTAATTCTTGTATCATAAATTCAAAAATTATATTATATCAATCGATGAATTCGAGCTCG
KAR4 deletion for	GCCATTATAAAACAAAAGAGAAGTGAGAATACTATTAAGATGCGTACGCTGCAGGTCGAC
KAR4 deletion rev	TATTTAATTGAGCTAAGCAAGGATTTATGTGTTGATGCTTTAATCGATGAATTCGAGCTCG
Ste12-EV tagging for	CATCTGATAAGCCTCTCTACGATCAGTTACTTCAACATTTAGATTCTAGAGGCGGCCGCTCTAGAACTA
Ste12-EV tagging rev	GGCCCGCATTTTTAATTCTTGTATCATAAATTCAAAAATTATATTATATCAGACTCACTATAGGGGACGTCCG
pAGA1_AGA1 deletion for	AACAGCAGTTACCACTTGAATGAGAAACTTTTTGATGCCTCGTACGCTGCAGGTCGAC
pAGA1_AGA1 deletion rev	GTATATGTTTATATAAATGAATTAAATTGTTCTGATATTAATCGATGAATTCGAGCTCG
pAGA1 ChIP for -327	AGGTTAGCTTTCAATTGTAAAGTCT
pAGA1 ChIP rev -225	GCGATAGTCGCTTGTTTTAAGTC

## Sheet: References
1	Wosika V, Durandau E, Varidel C, Aymoz D, Schmitt M, Pelet S. New families of single integration vectors and gene tagging plasmids for genetic manipulations in budding yeast. Molecular Genetics and Genomics. 2016 Dec;291(6):2231–40.
2	Goldstein AL, McCusker JH. Three new dominant drug resistance cassettes for gene disruption in Saccharomyces cerevisiae. Yeast. 1999 Oct 1;15(14):1541–53.
3	Louvion JF, Havaux-Copf B, Picard D. Fusion of GAL4-VP16 to a steroid-binding domain provides a tool for gratuitous induction of galactose-responsive genes in yeast. GENE. 1993 Sep 6;131(1):129–34.
4	McIsaac RS, Oakes BL, Wang X, Dummit KA, Botstein D, Noyes MB. Synthetic gene expression perturbation systems with rapid, tunable, single-gene specificity in yeast. Nucleic Acids Research. 2013 Feb 1;41(4):e57.
