# Supplementary material for: Basal association of a transcription factor favors early gene expression
Source: PLoS Genet. 2025 Jun 16;21(6):e1011710. doi: 10.1371/journal.pgen.1011710 (PMC12187013; doi:10.1371/journal.pgen.1011710)
Supplement: S1 Data — (XLSX) [file pgen.1011710.s009.xlsx]

## Sheet: Fig1_D
T_pSF124	NuclRelocDyn_pSF124	T_pSF121	NuclRelocDyn_pSF121	T_pSF122	NuclRelocDyn_pSF122	T_pSF120	NuclRelocDyn_pSF120	T_pSF125	NuclRelocDyn_pSF125	T_pSF151	NuclRelocDyn_pSF151	T_pSF123	NuclRelocDyn_pSF123	T_pSF194	NuclRelocDyn_pSF194	T_pSF39	NuclRelocDyn_pSF39	T_pSF204	NuclRelocDyn_pSF204	T_pSF213	NuclRelocDyn_pSF213	T_pSF197	NuclRelocDyn_pSF197
-9.91323	170.774	-10.0021	148.509	-10.0159	147.231	-9.97537	176.948	-9.984	155.905	-9.97955	240.347	-10.0123	204.962	-10.0107	167.126	-9.98663	292.443	-10.0001	172.5	-10.0569	188.629	-9.99937	183.106
-4.90643	174.671	-5.03152	147.648	-5.04727	147.489	-5.0028	174.662	-5.02592	159.709	-5.01075	233.231	-5.03992	213.011	-4.99922	169.961	-5.01403	289.321	-5.08485	175.665	-4.98262	194.331	-4.98662	189.05
0	175.126	0	152.663	0	159.642	0	183.747	0	162.421	0	232.344	0	214.231	0	169.01	0	276.885	0	178.614	0	198.028	0	192.208
5.0813	176.522	4.97555	151.009	4.95322	160.52	4.99673	184.619	4.96722	159.543	4.99975	240.004	4.98543	209.783	4.98587	166.38	5.00278	272.024	4.96485	174.044	5.05122	196.679	4.97592	188.861
10.0882	173.162	9.93282	152.56	9.8914	163.113	9.99745	196.325	9.95927	159.308	9.9928	252.586	9.97762	210.06	10.006	165.988	10.0051	265.266	10.0421	173.154	9.8836	198.378	9.97213	188.282
15.0825	168.3	14.9616	149.021	14.9031	158.13	14.9912	213.977	14.9396	157.426	14.9864	258.997	14.9651	205.381	15.0064	164.41	15.0009	266.221	14.9627	172.563	14.9622	193.706	14.9924	186.171
20.0794	169.306	19.9302	146.346	19.8809	155.617	19.9989	240.689	19.9581	158.365	19.999	273.732	19.9553	199.782	19.9973	164.714	20.0457	259.843	19.9616	178.091	19.8999	192.991	19.9672	186.197
25.0579	171.454	24.9386	145.5	24.8912	151.704	25.0031	265.586	24.9659	153.212	24.9971	290.07	24.9601	201.619	24.9789	165.904	25.0195	256.828	25.0379	184.617	24.896	193.344	24.9869	185.478
30.0045	170.937	29.9501	148.365	29.8923	149.872	29.9961	294.388	29.9689	150.774	29.9907	317.477	29.9614	196.108	29.9801	163.948	29.9956	255.971	30.0892	194.069	29.9092	195.587	29.9739	183.766
35.0347	167.076	34.9467	143.075	34.8986	145.164	34.9876	328.797	34.9654	151.319	34.9949	338.127	34.9377	191.929	34.9754	168.289	35.007	249.947	35.0039	205.275	34.8545	195.108	34.9496	183.235
40.014	167.401	39.9391	140.106	39.8941	142.603	40.0026	368.264	39.9406	150.303	40.0062	365.188	39.9602	191.996	39.9759	170.382	39.9992	248.054	39.9968	213.227	39.8827	194.486	39.97	181.202
44.9988	166.155	44.9446	139.453	44.9099	143.422	44.9979	411.754	44.9502	150.897	44.988	395.877	44.9448	191.739	44.9982	174.529	45.006	246.735	44.9819	220.608	45.0303	194.963	44.9654	182.763
50.0089	164.095	49.9701	139.895	49.9341	141.478	49.9954	463.842	49.9804	147.005	49.9949	429.947	49.9545	194.977	49.9957	180.603	50.0074	247.079	49.9898	230.945	49.9797	193.249	49.9575	182.275
55.0665	159.743	54.921	141.195	54.8547	140.616	54.9906	510.33	54.9322	143.658	54.9927	469.028	54.9414	196.473	54.9899	184.304	55.0064	251.231	54.9053	248.673	54.9556	190.227	54.9615	181.499
60.1343	160.981	59.9463	139.264	59.8985	142.996	59.9839	560.091	59.9734	145.654	59.9978	500.932	59.9676	194.327	60.0148	193.032	59.9933	243.624	59.9846	267.967	59.9569	188.629	59.9608	183.063
65.0837	165.419	64.9343	140.159	64.8984	144.279	65.0025	609.669	64.9969	145.535	64.9937	540.157	64.9417	199.692	64.9996	195.979	64.9956	247.721	65.0146	296.915	64.8953	188.885	64.9998	181.902
70.0992	168.069	69.9418	141.547	69.9035	145.154	69.9857	675.381	69.9933	147.363	69.9961	581.478	69.9625	203.471	69.974	202.013	70.0536	249.651	70.0284	323.884	69.8816	187.556	69.9756	179.144
75.0734	171.23	74.9248	144.375	74.8623	148.532	74.9827	716.273	75.0097	151.863	75.008	622.382	74.9415	210.244	74.9845	203.054	74.9966	246.819	74.9592	355.542	74.8839	188.457	74.9887	181.043
80.0619	172.222	79.9418	147.846	79.8857	153.611	79.9801	754.091	79.9466	156.67	79.9919	655.88	80.0078	215.64	79.9917	204.602	80.0244	246.655	79.9726	379.606	79.8925	194.061	79.9759	181.316
85.0175	174.003	84.9784	147.739	84.9606	151.578	84.9758	802.303	84.9331	157.977	84.9695	673.371	84.9822	218.413	84.9858	211.89	85.0479	245.378	84.9061	384.733	84.9392	197.731	84.9702	179.193

## Sheet: Fig1_E
Mean_EO_pSF124	Mean_RT_pSF124	RatioExpress_ALL_pSF124	RatioExpress_Weak_pSF124	RatioExpress_Strong_pSF124	Mean_EO_pSF121	Mean_RT_pSF121	RatioExpress_ALL_pSF121	RatioExpress_Weak_pSF121	RatioExpress_Strong_pSF121	Mean_EO_pSF122	Mean_RT_pSF122	RatioExpress_ALL_pSF122	RatioExpress_Weak_pSF122	RatioExpress_Strong_pSF122	Mean_EO_pSF120	Mean_RT_pSF120	RatioExpress_ALL_pSF120	RatioExpress_Weak_pSF120	RatioExpress_Strong_pSF120	Mean_EO_pSF125	Mean_RT_pSF125	RatioExpress_ALL_pSF125	RatioExpress_Weak_pSF125	RatioExpress_Strong_pSF125	Mean_EO_pSF151	Mean_RT_pSF151	RatioExpress_ALL_pSF151	RatioExpress_Weak_pSF151	RatioExpress_Strong_pSF151	Mean_EO_pSF123	Mean_RT_pSF123	RatioExpress_ALL_pSF123	RatioExpress_Weak_pSF123	RatioExpress_Strong_pSF123	Mean_EO_pSF194	Mean_RT_pSF194	RatioExpress_ALL_pSF194	RatioExpress_Weak_pSF194	RatioExpress_Strong_pSF194	Mean_EO_pSF39	Mean_RT_pSF39	RatioExpress_ALL_pSF39	RatioExpress_Weak_pSF39	RatioExpress_Strong_pSF39	Mean_EO_pSF204	Mean_RT_pSF204	RatioExpress_ALL_pSF204	RatioExpress_Weak_pSF204	RatioExpress_Strong_pSF204
208.365	3.75594	0.0958333	0.0875	0.00833333	176.175	2.19208	0.0788644	0.0757098	0.00315457	200.109	-5.25487	0.0878477	0.0805271	0.00732064	737.009	8.11958	0.963265	0.136735	0.826531	192.38	-0.754548	0.106021	0.103403	0.0026178	612.569	7.58965	0.83697	0.193838	0.643132	209.231	-0.900381	0.102204	0.0881764	0.0140281	231.145	2.28129	0.289559	0.269107	0.0204521	232.744	-1.71761	0.0756458	0.0645756	0.0110701	454.109	16.9098	0.639823	0.273451	0.366372
191.706	10.2159	0.0631579	0.0605263	0.00263158	182.745	-1.56126	0.0511182	0.0511182	0	186.138	3.84957	0.0804795	0.0753425	0.00513699	742.53	8.04597	0.96368	0.106538	0.857143	195.545	0.00555321	0.058427	0.0539326	0.00449438	572.446	8.00008	0.839827	0.194805	0.645022	204.107	-3.8257	0.16383	0.155319	0.00851064	240.361	5.38078	0.271038	0.238251	0.0327869	214.978	2.0731	0.0843621	0.0823045	0.00205761	410.454	14.6905	0.565041	0.276423	0.288618
183.739	4.09734	0.081448	0.081448	0	196.656	-1.82764	0.0858726	0.0858726	0	182.383	4.77822	0.0718039	0.0718039	0	799.949	8.83883	0.9375	0.0669643	0.870536	203.913	-2.11964	0.130631	0.123874	0.00675676	582.881	8.0458	0.83612	0.207358	0.628763	214.672	6.4289	0.200704	0.193662	0.00704225	241.954	2.76452	0.274914	0.238259	0.0366552	205.613	1.43935	0.108787	0.10251	0.00627615	440.177	17.6182	0.581699	0.246732	0.334967
0	0	0	0	0	177.819	-5.76369	0.0971074	0.0929752	0.00413223	0	0	0	0	0	771.353	8.89548	0.967585	0.095624	0.871961	0	0	0	0	0	559.524	8.35653	0.821053	0.217544	0.603509	222.722	-4.25805	0.180905	0.165829	0.0150754	0	0	0	0	0	218.193	2.79763	0.114695	0.111111	0.00358423	405.926	15.9743	0.6098	0.295826	0.313975
0	0	0	0	0	0	0	0	0	0	0	0	0	0	0	0	0	0	0	0	0	0	0	0	0	0	0	0	0	0	0	0	0	0	0	0	0	0	0	0	0	0	0	0	0	0	0	0	0	0
0	0	0	0	0	0	0	0	0	0	0	0	0	0	0	0	0	0	0	0	0	0	0	0	0	0	0	0	0	0	0	0	0	0	0	0	0	0	0	0	0	0	0	0	0	0	0	0	0	0
0	0	0	0	0	0	0	0	0	0	0	0	0	0	0	0	0	0	0	0	0	0	0	0	0	0	0	0	0	0	0	0	0	0	0	0	0	0	0	0	0	0	0	0	0	0	0	0	0	0
0	0	0	0	0	0	0	0	0	0	0	0	0	0	0	0	0	0	0	0	0	0	0	0	0	0	0	0	0	0	0	0	0	0	0	0	0	0	0	0	0	0	0	0	0	0	0	0	0	0
0	0	0	0	0	0	0	0	0	0	0	0	0	0	0	0	0	0	0	0	0	0	0	0	0	0	0	0	0	0	0	0	0	0	0	0	0	0	0	0	0	0	0	0	0	0	0	0	0	0
0	0	0	0	0	0	0	0	0	0	0	0	0	0	0	0	0	0	0	0	0	0	0	0	0	0	0	0	0	0	0	0	0	0	0	0	0	0	0	0	0	0	0	0	0	0	0	0	0	0
[truncated: 10 more columns]

## Sheet: FigS4_A
T_pSF128	NuclRelocDyn_pSF128	T_pSF144	NuclRelocDyn_pSF144	T_pSF176	NuclRelocDyn_pSF176	T_pSF201	NuclRelocDyn_pSF201	T_pSF199	NuclRelocDyn_pSF199	T_pSF215	NuclRelocDyn_pSF215	T_pSF221	NuclRelocDyn_pSF221	T_pSF197	NuclRelocDyn_pSF197	T_pSF120	NuclRelocDyn_pSF120	T_o2526	NuclRelocDyn_o2526
-9.95387	168.898	-9.97758	162.308	-9.94408	170.498	-9.95537	186.028	-9.97243	174.208	-10.0751	157.303	-10.0039	169.162	-9.99937	183.106	-9.97537	176.948	-9.99713	178.723
-5.063	170.706	-4.97948	162.186	-4.99053	172.256	-4.94585	193.908	-5.00752	177.288	-4.98918	165.083	-5.00248	168.727	-4.98662	189.05	-5.0028	174.662	-4.99922	178.994
0	172.293	0	162.333	0	173.258	0	201.318	0	183.694	0	172.5	0	172.411	0	192.208	0	183.747	0	177.792
5.01052	167.192	5.01527	167.657	5.03448	173.371	5.05338	198.553	5.02938	175.083	5.00842	172.826	5.00225	172.208	4.97592	188.861	4.99673	184.619	5.08895	175.002
9.97005	168.859	10.0051	165.823	10.0207	172.939	10.0083	201.005	10.0049	177.281	9.94702	175.717	10.0065	173.233	9.97213	188.282	9.99745	196.325	10.0022	178.625
14.9031	172.748	15.0249	161.5	14.9414	172.902	15.0424	191.151	15.0049	170.596	15.0099	177.697	14.9994	166.586	14.9924	186.171	14.9912	213.977	15.0009	187.924
19.9474	172.429	20.0189	160.069	19.9339	173.036	20.0183	189.201	20.021	173.284	19.9824	173.625	19.9865	169.798	19.9672	186.197	19.9989	240.689	19.9996	196.477
24.9896	176.073	25.0171	156.417	24.9165	170.417	24.9895	186.336	25.025	170.5	24.9546	172.158	25.008	177.348	24.9869	185.478	25.0031	265.586	25.0003	211.262
29.9705	181.967	30.0125	159.31	30.0168	172.791	29.9932	194.489	30.0003	166.645	29.9336	174.695	30.0049	189.342	29.9739	183.766	29.9961	294.388	30.0004	225.236
35.0449	181.541	35.0192	162.108	35.0279	171.17	35.0611	204.138	35.0082	173.621	34.9063	176.843	35.0093	199.189	34.9496	183.235	34.9876	328.797	34.9997	247.475
39.8939	186.135	40.0048	167.706	39.9138	170.112	40.0541	215.617	40.0118	173.366	39.8498	184.375	40.0088	208.25	39.97	181.202	40.0026	368.264	39.9995	277.347
44.8714	186.81	45.0053	170.999	45.0003	169.782	45.0264	218.456	45.0017	175.093	44.811	185.089	45.0179	223.388	44.9654	182.763	44.9979	411.754	45	314.912
49.962	190.165	50.0224	173.419	50.0037	170.791	50.0329	216.229	50.0011	175.041	49.8542	181.803	50.0109	241.963	49.9575	182.275	49.9954	463.842	49.9992	359.989
54.8925	195.449	55.0241	179.373	54.9746	168.645	55.0238	217.278	54.9838	173.133	54.8828	184.164	55.0143	253.612	54.9615	181.499	54.9906	510.33	55.0001	401.529
59.9597	202.798	60.0126	183.482	59.9566	169.056	60.0329	222.107	60.0012	174.453	59.8627	181.542	60.0045	281.397	59.9608	183.063	59.9839	560.091	60.001	447.472
65.016	206.055	65.0142	191.628	64.9909	169.628	65.0247	230.889	64.9774	178.76	64.8958	191.528	64.9887	311.471	64.9998	181.902	65.0025	609.669	64.9997	503.316
70.0425	210.047	70.0179	201.916	70.0512	172.936	70.0093	243.158	70.0038	179.753	69.853	191.365	70.0043	335.78	69.9756	179.144	69.9857	675.381	70.0003	552.001
75.0732	215.728	75.0177	206.84	75.0228	174.468	75.0416	250.134	75.0115	185.098	74.8563	195.639	74.9902	368.02	74.9887	181.043	74.9827	716.273	75.0005	607.819
79.866	215.959	80.0076	214.551	80.0016	179.37	80.053	265.303	80.019	183.517	79.849	196.501	79.9815	386.948	79.9759	181.316	79.9801	754.091	80.0003	654.923
84.8571	217.925	85.0149	215.647	84.9907	180.326	85.0619	286.23	84.9966	186.876	84.8484	198.065	84.9976	408.041	84.9702	179.193	84.9758	802.303	85	673.962

## Sheet: FigS4_D
Mean_EO_pSF128	Mean_RT_pSF128	RatioExpress_ALL_pSF128	RatioExpress_Weak_pSF128	RatioExpress_Strong_pSF128	Mean_EO_pSF144	Mean_RT_pSF144	RatioExpress_ALL_pSF144	RatioExpress_Weak_pSF144	RatioExpress_Strong_pSF144	Mean_EO_pSF176	Mean_RT_pSF176	RatioExpress_ALL_pSF176	RatioExpress_Weak_pSF176	RatioExpress_Strong_pSF176	Mean_EO_pSF201	Mean_RT_pSF201	RatioExpress_ALL_pSF201	RatioExpress_Weak_pSF201	RatioExpress_Strong_pSF201	Mean_EO_pSF199	Mean_RT_pSF199	RatioExpress_ALL_pSF199	RatioExpress_Weak_pSF199	RatioExpress_Strong_pSF199	Mean_EO_pSF215	Mean_RT_pSF215	RatioExpress_ALL_pSF215	RatioExpress_Weak_pSF215	RatioExpress_Strong_pSF215	Mean_EO_pSF221	Mean_RT_pSF221	RatioExpress_ALL_pSF221	RatioExpress_Weak_pSF221	RatioExpress_Strong_pSF221	Mean_EO_pSF197	Mean_RT_pSF197	RatioExpress_ALL_pSF197	RatioExpress_Weak_pSF197	RatioExpress_Strong_pSF197	Mean_EO_pSF120	Mean_RT_pSF120	RatioExpress_ALL_pSF120	RatioExpress_Weak_pSF120	RatioExpress_Strong_pSF120	Mean_EO_o2526	Mean_RT_o2526	RatioExpress_ALL_o2526	RatioExpress_Weak_o2526	RatioExpress_Strong_o2526
246.851	3.57318	0.301391	0.258114	0.0432767	233.405	7.24605	0.313433	0.287846	0.0255864	188.543	-3.63024	0.133407	0.127894	0.00551268	282.199	9.79294	0.38239	0.295597	0.0867925	193.8	-3.03919	0.0966543	0.0966543	0	203.967	-4.18123	0.213592	0.2	0.0135922	423.411	15.0652	0.672566	0.316056	0.356511	189.484	-11.9739	0.0632353	0.0617647	0.00147059	737.009	8.11958	0.963265	0.136735	0.826531	626.361	14.1395	0.888889	0.15942	0.729469
231.143	2.62647	0.325581	0.289037	0.0365449	223.674	16.294	0.248031	0.232283	0.015748	205.724	-4.48571	0.133041	0.127193	0.00584795	273.872	11.022	0.415746	0.33011	0.0856354	184.561	-9.80456	0.133641	0.129032	0.00460829	210.103	-4.42496	0.145161	0.140553	0.00460829	445.124	14.0654	0.64728	0.292683	0.354597	183.071	-6.19075	0.0803571	0.0785714	0.00178571	742.53	8.04597	0.96368	0.106538	0.857143	513.006	11.515	0.865385	0.261538	0.603846
233.298	0.59505	0.304167	0.275	0.0291667	228.576	8.24509	0.329949	0.294416	0.035533	193.949	-5.50519	0.114855	0.113323	0.00153139	247.949	10.0293	0.369885	0.319149	0.0507365	191.148	2.04848	0.148148	0.148148	0	200.084	0.170882	0.157068	0.146597	0.0104712	464.044	19.1201	0.65614	0.249123	0.407018	211.863	-4.07765	0.0793319	0.0793319	0	799.949	8.83883	0.9375	0.0669643	0.870536	513.754	10.2774	0.819048	0.261905	0.557143
228.365	-4.84353	0.364532	0.349754	0.0147783	0	0	0	0	0	198.475	-2.47302	0.16095	0.155673	0.00527704	0	0	0	0	0	0	0	0	0	0	0	0	0	0	0	0	0	0	0	0	194.247	-7.64725	0.165663	0.159639	0.0060241	771.353	8.89548	0.967585	0.095624	0.871961	0	0	0	0	0
0	0	0	0	0	0	0	0	0	0	0	0	0	0	0	0	0	0	0	0	0	0	0	0	0	0	0	0	0	0	0	0	0	0	0	0	0	0	0	0	0	0	0	0	0	0	0	0	0	0
0	0	0	0	0	0	0	0	0	0	0	0	0	0	0	0	0	0	0	0	0	0	0	0	0	0	0	0	0	0	0	0	0	0	0	0	0	0	0	0	0	0	0	0	0	0	0	0	0	0
0	0	0	0	0	0	0	0	0	0	0	0	0	0	0	0	0	0	0	0	0	0	0	0	0	0	0	0	0	0	0	0	0	0	0	0	0	0	0	0	0	0	0	0	0	0	0	0	0	0
0	0	0	0	0	0	0	0	0	0	0	0	0	0	0	0	0	0	0	0	0	0	0	0	0	0	0	0	0	0	0	0	0	0	0	0	0	0	0	0	0	0	0	0	0	0	0	0	0	0
0	0	0	0	0	0	0	0	0	0	0	0	0	0	0	0	0	0	0	0	0	0	0	0	0	0	0	0	0	0	0	0	0	0	0	0	0	0	0	0	0	0	0	0	0	0	0	0	0	0
0	0	0	0	0	0	0	0	0	0	0	0	0	0	0	0	0	0	0	0	0	0	0	0	0	0	0	0	0	0	0	0	0	0	0	0	0	0	0	0	0	0	0	0	0	0	0	0	0	0

## Sheet: FigS4_B
T_pSF127	NuclRelocDyn_pSF127	T_pSF146	NuclRelocDyn_pSF146	T_pSF175	NuclRelocDyn_pSF175	T_pSF145	NuclRelocDyn_pSF145	T_pSF203	NuclRelocDyn_pSF203	T_pSF200	NuclRelocDyn_pSF200	T_pSF212	NuclRelocDyn_pSF212	T_pSF214	NuclRelocDyn_pSF214	T_pSF197	NuclRelocDyn_pSF197	T_pSF120	NuclRelocDyn_pSF120	T_o2527	NuclRelocDyn_o2527
-9.97972	367.481	-10.0224	172.355	-9.99917	176.717	-9.92363	139.781	-9.99628	193.13	-9.99222	198.51	-9.98767	196.076	-10.0566	172.075	-9.99937	183.106	-9.97537	176.948	-9.91663	222.825
-4.99383	372.915	-4.98567	171.81	-4.98585	166.446	-4.93587	144.45	-5.01785	193.503	-4.97595	199.671	-4.98142	201.095	-5.01657	182.12	-4.98662	189.05	-5.0028	174.662	-4.9604	226.393
0	362.38	0	174.008	0	161.413	0	149.922	0	192.727	0	203.668	0	202.951	0	180.599	0	192.208	0	183.747	0	232.169
5.04612	371.895	5.0099	174.133	5.00447	170.232	5.08785	152.657	4.99133	193.435	5.01642	211.187	5.02638	203.022	5.00047	187.854	4.97592	188.861	4.99673	184.619	5.28418	233.251
10.0402	358.542	9.99465	175.717	9.9936	174.989	10.0203	151.958	10.0062	204.125	9.98415	210.203	9.99398	199.016	9.97753	191.046	9.97213	188.282	9.99745	196.325	10.1367	241.007
15.0431	360.39	14.9327	168.267	14.9907	169.713	15.0894	145.974	14.9876	218.595	15.0163	205.346	14.9924	199.871	14.9987	192.112	14.9924	186.171	14.9912	213.977	15.0836	252.912
20.0805	354.542	19.9508	170.999	20.0021	165.927	20.071	146.586	19.9927	242.138	19.9985	196.718	20.0113	206.553	19.993	190.214	19.9672	186.197	19.9989	240.689	20.0512	274.778
24.9949	341.746	24.8996	171.16	24.9871	157.817	25.0856	147.039	24.9985	272.854	24.9886	196.616	24.9605	220.87	24.9696	188.627	24.9869	185.478	25.0031	265.586	25.0533	299.072
30.0159	344.954	29.9528	168.447	29.981	154.616	30.04	144.81	30.0125	300.359	29.9783	198.099	29.9486	235.143	29.9498	188.684	29.9739	183.766	29.9961	294.388	30.0234	322.567
34.9952	350.406	34.9526	167.435	34.9683	151.179	35.0593	148.256	34.9971	336.672	34.9915	196.7	34.964	252.314	34.9508	189.088	34.9496	183.235	34.9876	328.797	35.0105	349.786
39.9947	353.329	39.9918	166.385	39.9594	147.413	40.0094	151.301	39.9932	384.294	39.9397	197.348	39.9166	266.785	39.9083	190.696	39.97	181.202	40.0026	368.264	40.0286	376.488
44.9543	352.308	44.9544	167.162	44.9852	148.946	45.0399	148.725	44.9938	426.492	44.9689	194.202	44.9332	286.469	44.895	193.157	44.9654	182.763	44.9979	411.754	45.0289	412.508
49.9368	354.059	49.973	165.009	49.9614	147.291	50.081	148.349	49.9999	476.386	49.9872	194.286	49.9736	316.321	49.9068	186.711	49.9575	182.275	49.9954	463.842	50.038	445.471
54.9544	352.919	54.9545	161.414	54.9861	152.311	55.08	146.908	54.9866	530.738	55.0257	199.825	54.9062	353.477	54.9125	190.631	54.9615	181.499	54.9906	510.33	55.0202	490.659
59.9532	350.386	59.9265	161.477	59.9641	153.755	60.0394	147.123	60.0003	590.354	60.0147	202.785	59.9595	391.266	59.9022	193.892	59.9608	183.063	59.9839	560.091	60.0394	540.256
64.9366	346.926	64.9637	159.941	64.9721	162.919	65.0623	151.546	65.0015	653.708	64.9999	206.209	64.9442	437.096	64.9618	194.532	64.9998	181.902	65.0025	609.669	65.0029	580.367
69.9487	352.98	69.9084	158.432	69.9872	164.223	70.0352	154.644	70.0023	710.711	70.0157	204.177	69.911	482.314	69.9237	190.715	69.9756	179.144	69.9857	675.381	70.045	640.705
74.9542	348.092	75.0201	158.901	74.9637	169.622	75.0595	153.168	75.002	748.668	74.9901	199.383	74.9579	520.52	74.9007	193.629	74.9887	181.043	74.9827	716.273	75.034	689.975
79.9546	354.508	79.9608	159.02	79.9661	172.978	80.0044	154.496	79.9923	778.812	79.9688	198.822	79.9877	566.08	79.8979	195.392	79.9759	181.316	79.9801	754.091	80.0398	738.81
84.9267	354.461	84.9567	160.78	84.9787	177.655	85.0544	157.451	84.9783	784.086	84.9757	199.281	85.0175	597.11	84.9149	192.573	84.9702	179.193	84.9758	802.303	85.05	774.357

## Sheet: FigS4_E
Mean_EO_pSF127	Mean_RT_pSF127	RatioExpress_ALL_pSF127	RatioExpress_Weak_pSF127	RatioExpress_Strong_pSF127	Mean_EO_pSF146	Mean_RT_pSF146	RatioExpress_ALL_pSF146	RatioExpress_Weak_pSF146	RatioExpress_Strong_pSF146	Mean_EO_pSF175	Mean_RT_pSF175	RatioExpress_ALL_pSF175	RatioExpress_Weak_pSF175	RatioExpress_Strong_pSF175	Mean_EO_pSF145	Mean_RT_pSF145	RatioExpress_ALL_pSF145	RatioExpress_Weak_pSF145	RatioExpress_Strong_pSF145	Mean_EO_pSF203	Mean_RT_pSF203	RatioExpress_ALL_pSF203	RatioExpress_Weak_pSF203	RatioExpress_Strong_pSF203	Mean_EO_pSF200	Mean_RT_pSF200	RatioExpress_ALL_pSF200	RatioExpress_Weak_pSF200	RatioExpress_Strong_pSF200	Mean_EO_pSF212	Mean_RT_pSF212	RatioExpress_ALL_pSF212	RatioExpress_Weak_pSF212	RatioExpress_Strong_pSF212	Mean_EO_pSF214	Mean_RT_pSF214	RatioExpress_ALL_pSF214	RatioExpress_Weak_pSF214	RatioExpress_Strong_pSF214	Mean_EO_pSF197	Mean_RT_pSF197	RatioExpress_ALL_pSF197	RatioExpress_Weak_pSF197	RatioExpress_Strong_pSF197	Mean_EO_pSF120	Mean_RT_pSF120	RatioExpress_ALL_pSF120	RatioExpress_Weak_pSF120	RatioExpress_Strong_pSF120
278.532	5.47187	0.217073	0.160976	0.0560976	200.385	2.88413	0.0799347	0.0750408	0.00489396	210.992	4.29395	0.145768	0.134796	0.0109718	197.711	-4.70715	0.164483	0.164483	0	728.837	11.2861	0.937335	0.126214	0.811121	187.39	-7.59843	0.108666	0.108666	0	573.201	15.4926	0.781499	0.221691	0.559809	195.252	-7.88795	0.173507	0.16791	0.00559701	189.484	-11.9739	0.0632353	0.0617647	0.00147059	737.009	8.11958	0.963265	0.136735	0.826531
243.009	-2.76001	0.265092	0.233596	0.0314961	200.729	0.510752	0.0925553	0.0865191	0.00603622	214.741	-2.45253	0.139381	0.123894	0.0154867	208.083	1.8252	0.0980769	0.0923077	0.00576923	760.68	12.0169	0.948441	0.110312	0.838129	194.346	-6.87905	0.138978	0.134185	0.00479233	607.187	15.9549	0.779528	0.212598	0.566929	205.017	-2.43706	0.170082	0.161885	0.00819672	183.071	-6.19075	0.0803571	0.0785714	0.00178571	742.53	8.04597	0.96368	0.106538	0.857143
262.378	5.47136	0.216718	0.167183	0.0495356	288.076	7.19591	0.105856	0.0945946	0.0112613	194.999	4.03883	0.103571	0.0928571	0.0107143	0	0	0	0	0	694.563	11.0531	0.954447	0.130152	0.824295	206.664	-5.39426	0.101562	0.0996094	0.00195312	602.856	16.8895	0.748428	0.201258	0.54717	189.489	-4.66079	0.12743	0.12743	0	211.863	-4.07765	0.0793319	0.0793319	0	799.949	8.83883	0.9375	0.0669643	0.870536
0	0	0	0	0	213.385	-1.30364	0.104854	0.0932039	0.0116505	197.533	0.717065	0.220974	0.202247	0.0187266	0	0	0	0	0	744.347	12.3256	0.935275	0.145631	0.789644	202.659	-7.27175	0.073991	0.073991	0	0	0	0	0	0	0	0	0	0	0	194.247	-7.64725	0.165663	0.159639	0.0060241	771.353	8.89548	0.967585	0.095624	0.871961
0	0	0	0	0	0	0	0	0	0	0	0	0	0	0	0	0	0	0	0	0	0	0	0	0	0	0	0	0	0	0	0	0	0	0	0	0	0	0	0	0	0	0	0	0	0	0	0	0	0
0	0	0	0	0	0	0	0	0	0	0	0	0	0	0	0	0	0	0	0	0	0	0	0	0	0	0	0	0	0	0	0	0	0	0	0	0	0	0	0	0	0	0	0	0	0	0	0	0	0
0	0	0	0	0	0	0	0	0	0	0	0	0	0	0	0	0	0	0	0	0	0	0	0	0	0	0	0	0	0	0	0	0	0	0	0	0	0	0	0	0	0	0	0	0	0	0	0	0	0
0	0	0	0	0	0	0	0	0	0	0	0	0	0	0	0	0	0	0	0	0	0	0	0	0	0	0	0	0	0	0	0	0	0	0	0	0	0	0	0	0	0	0	0	0	0	0	0	0	0
0	0	0	0	0	0	0	0	0	0	0	0	0	0	0	0	0	0	0	0	0	0	0	0	0	0	0	0	0	0	0	0	0	0	0	0	0	0	0	0	0	0	0	0	0	0	0	0	0	0
0	0	0	0	0	0	0	0	0	0	0	0	0	0	0	0	0	0	0	0	0	0	0	0	0	0	0	0	0	0	0	0	0	0	0	0	0	0	0	0	0	0	0	0	0	0	0	0	0	0
[truncated: 5 more columns]

## Sheet: FigS4_C
T_pSF147	NuclRelocDyn_pSF147	T_pSF143	NuclRelocDyn_pSF143	T_pSF202	NuclRelocDyn_pSF202	T_pSF198	NuclRelocDyn_pSF198	T_pSF216	NuclRelocDyn_pSF216	T_pSF220	NuclRelocDyn_pSF220	T_pSF197	NuclRelocDyn_pSF197	T_pSF120	NuclRelocDyn_pSF120
-10.024	178.063	-10.0252	168.097	-9.93092	188.5	-10.0002	194.044	-9.98958	139.49	-9.99268	215.276	-9.99937	183.106	-9.97537	176.948
-4.98663	180.27	-5.0085	170.208	-4.82945	197.619	-5.00527	198.181	-4.98478	141.778	-4.99183	198.445	-4.98662	189.05	-5.0028	174.662
0	181.214	0	170.773	0	204.076	0	202.632	0	149.752	0	192.085	0	192.208	0	183.747
5.0175	181.75	4.93483	172.797	5.14332	205.583	4.99752	205.571	5.02272	150.72	5.00072	188.814	4.97592	188.861	4.99673	184.619
9.99652	183.764	10.0594	172.387	10.0343	202.677	9.98625	207.085	10.0028	153.635	10.024	189.222	9.97213	188.282	9.99745	196.325
14.9161	185.915	15.0297	170.516	15.1181	203.608	14.9899	208.192	14.9975	152.039	15.0121	180.866	14.9924	186.171	14.9912	213.977
19.9397	187.401	20.0157	173.466	20.0356	208.24	19.9856	202.69	19.9983	146.368	20.0016	181.836	19.9672	186.197	19.9989	240.689
24.8796	189.839	24.9845	170.69	24.9641	220.498	24.9925	199.679	24.997	144.297	25.0298	173.17	24.9869	185.478	25.0031	265.586
29.9359	189.24	29.967	169.07	30.0303	238.161	29.9864	197.086	29.9669	141.118	30.0016	170.208	29.9739	183.766	29.9961	294.388
34.9572	194.276	34.9607	168.735	35.1233	251.583	34.9936	195.453	34.9682	142.388	35.021	172.421	34.9496	183.235	34.9876	328.797
39.9746	197.25	39.9153	166.524	40.0866	266.011	39.9815	189.861	39.9702	141.68	40.0214	172.085	39.97	181.202	40.0026	368.264
44.9459	199.298	45.035	170.317	45.0725	286.097	44.9956	187.993	44.9775	143.608	45.0261	179.952	44.9654	182.763	44.9979	411.754
49.9664	206.462	50.0079	170.134	50.0637	304.152	50.0114	186.676	49.9872	145.104	50.0248	185.501	49.9575	182.275	49.9954	463.842
54.9556	209.692	54.9423	168.82	55.0378	318.732	55.0173	187.995	54.9787	146.273	55.0311	191.544	54.9615	181.499	54.9906	510.33
59.8883	217.416	60.0362	170.892	60.0559	336.307	59.9978	183.226	59.9841	148.356	60.0329	197.114	59.9608	183.063	59.9839	560.091
64.9578	226.619	65.0002	177.491	65.049	352.787	64.9943	184.044	64.9644	143.98	65.0372	204.967	64.9998	181.902	65.0025	609.669
69.8799	234.358	69.9375	181.567	69.9823	371.361	69.9927	181.844	69.9704	146.657	70.0457	217.167	69.9756	179.144	69.9857	675.381
75.0352	241	74.9435	181.547	75.0688	387.723	74.9921	182.814	74.9939	147.691	75.0592	233.011	74.9887	181.043	74.9827	716.273
79.9487	248.999	80.0197	183.37	80.1475	399.112	79.9928	181.12	80.0143	145.03	80.0496	251.022	79.9759	181.316	79.9801	754.091
84.9453	258.61	85.0381	181.378	85.1501	418.937	84.9745	178.246	85.0127	149.947	85.0348	265.768	84.9702	179.193	84.9758	802.303

## Sheet: FigS4_F
Mean_EO_pSF147	Mean_RT_pSF147	RatioExpress_ALL_pSF147	RatioExpress_Weak_pSF147	RatioExpress_Strong_pSF147	Mean_EO_pSF143	Mean_RT_pSF143	RatioExpress_ALL_pSF143	RatioExpress_Weak_pSF143	RatioExpress_Strong_pSF143	Mean_EO_pSF202	Mean_RT_pSF202	RatioExpress_ALL_pSF202	RatioExpress_Weak_pSF202	RatioExpress_Strong_pSF202	Mean_EO_pSF198	Mean_RT_pSF198	RatioExpress_ALL_pSF198	RatioExpress_Weak_pSF198	RatioExpress_Strong_pSF198	Mean_EO_pSF216	Mean_RT_pSF216	RatioExpress_ALL_pSF216	RatioExpress_Weak_pSF216	RatioExpress_Strong_pSF216	Mean_EO_pSF220	Mean_RT_pSF220	RatioExpress_ALL_pSF220	RatioExpress_Weak_pSF220	RatioExpress_Strong_pSF220	Mean_EO_pSF197	Mean_RT_pSF197	RatioExpress_ALL_pSF197	RatioExpress_Weak_pSF197	RatioExpress_Strong_pSF197	Mean_EO_pSF120	Mean_RT_pSF120	RatioExpress_ALL_pSF120	RatioExpress_Weak_pSF120	RatioExpress_Strong_pSF120
242.253	2.51677	0.360759	0.311392	0.0493671	198.823	-0.363604	0.159674	0.152681	0.00699301	383.907	4.57106	0.694915	0.351944	0.342971	194.738	-7.65331	0.0865385	0.0821678	0.00437063	199.595	-4.55195	0.13278	0.130705	0.00207469	376.27	19.332	0.358804	0.191584	0.16722	189.484	-11.9739	0.0632353	0.0617647	0.00147059	737.009	8.11958	0.963265	0.136735	0.826531
246.283	3.12655	0.357778	0.308889	0.0488889	208.225	0.879894	0.128501	0.116969	0.0115321	374.295	2.62964	0.718845	0.393617	0.325228	196.232	-6.06004	0.0986639	0.0955807	0.00308325	195.59	-3.26619	0.101695	0.0983051	0.00338983	369.188	23.7087	0.345281	0.194743	0.150538	183.071	-6.19075	0.0803571	0.0785714	0.00178571	742.53	8.04597	0.96368	0.106538	0.857143
241.458	4.88237	0.373554	0.320661	0.0528926	197.729	-6.52562	0.108108	0.105534	0.002574	396.998	3.1473	0.697977	0.351156	0.346821	198.926	-3.55547	0.0801394	0.0766551	0.00348432	179.149	-5.3775	0.158103	0.158103	0	331.71	20.0208	0.343066	0.233577	0.109489	211.863	-4.07765	0.0793319	0.0793319	0	799.949	8.83883	0.9375	0.0669643	0.870536
0	0	0	0	0	194.237	-1.88728	0.101942	0.0954693	0.00647249	0	0	0	0	0	214.257	-1.1675	0.120148	0.112754	0.00739372	160.471	3.00069	0.0404858	0.0404858	0	349.046	15.9327	0.360882	0.220386	0.140496	194.247	-7.64725	0.165663	0.159639	0.0060241	771.353	8.89548	0.967585	0.095624	0.871961
0	0	0	0	0	0	0	0	0	0	0	0	0	0	0	0	0	0	0	0	0	0	0	0	0	0	0	0	0	0	0	0	0	0	0	0	0	0	0	0
0	0	0	0	0	0	0	0	0	0	0	0	0	0	0	0	0	0	0	0	0	0	0	0	0	0	0	0	0	0	0	0	0	0	0	0	0	0	0	0
0	0	0	0	0	0	0	0	0	0	0	0	0	0	0	0	0	0	0	0	0	0	0	0	0	0	0	0	0	0	0	0	0	0	0	0	0	0	0	0
0	0	0	0	0	0	0	0	0	0	0	0	0	0	0	0	0	0	0	0	0	0	0	0	0	0	0	0	0	0	0	0	0	0	0	0	0	0	0	0
0	0	0	0	0	0	0	0	0	0	0	0	0	0	0	0	0	0	0	0	0	0	0	0	0	0	0	0	0	0	0	0	0	0	0	0	0	0	0	0
0	0	0	0	0	0	0	0	0	0	0	0	0	0	0	0	0	0	0	0	0	0	0	0	0	0	0	0	0	0	0	0	0	0	0	0	0	0	0	0

## Sheet: Fig2_CD
T_ySF231	NuclRelocDyn_ySF231_pSYN	NuclRelocDyn_ySF231_pAGA1	T_ySP1174	NuclRelocDyn_ySP1174_pSYN	NuclRelocDyn_ySP1174_pAGA1	T_ySF253	NuclRelocDyn_ySF253_pSYN	NuclRelocDyn_ySF253_pAGA1	T_ySF263	NuclRelocDyn_ySF263_pSYN	NuclRelocDyn_ySF263_pAGA1
-3.997	164.422	374.843	-3.97638	199.683	443.135	-3.95617	164.898	398.996	-3.95933	167.453	372.302
-1.99838	165.136	388.921	-1.99767	193.156	430.5	-1.98008	160.766	387.031	-1.98068	173.943	391.862
0	180.174	408.46	0	197.356	415.22	0	172.788	407.95	0	184.343	413.285
2.61202	183.097	428.693	2.60262	201.227	427.601	2.64652	175.651	426.984	2.64332	191.54	436.619
7.0033	189.58	428.632	7.03572	205.873	434.011	7.03372	181.166	436.301	7.03165	191.421	427.84
12.0001	179.585	432.43	12.0115	204.604	443.498	12.0394	178.101	434.132	12.0406	191.633	416.968
17.0009	175.291	441.096	17.0146	207.113	460.926	17.0012	189.246	455.521	17.0037	178.734	422.592
22.0015	190.478	510.97	21.9819	215.019	510.416	22.001	197.765	516.278	22.0061	171.24	459.404
27.0003	211.338	660.846	27.0058	227.586	602.636	27.0012	205.814	604.367	27.0024	168.04	519.67
32.0049	248.266	927.577	32.0068	250.987	774.395	32.0187	209.551	811.245	32.0179	176.025	645.33
37.0007	276.464	1222.43	37.0098	265.191	1025.93	37.0175	223.661	1153.06	37.0158	166.192	886.471
42.0049	336.804	1583.03	42.0043	306.001	1360.5	42.0204	252.612	1522.83	42.0175	163.143	1197.14
47.0003	377.988	1716.76	47.0044	335.445	1570.59	47.0059	262.148	1755.99	47.007	154.997	1433.33
51.9998	453.222	1953.28	52.0072	379.68	1796.34	52.0076	289.044	1935.43	52.0077	164.605	1593.92
56.9993	507.081	2015.22	57.0147	428.395	1972.82	57.0147	305.873	2045.28	57.0129	174.823	1789.81
62.0015	576.847	2104.16	61.9948	482.04	2147.24	62.0444	365.174	2201.95	62.0407	193.028	1980.95
67.0006	607.174	2033.51	67.011	517.279	2177.94	67.0053	368.179	2183.83	67.006	209.277	2125.13
72.0033	646.519	2007.43	71.9837	537.896	2108.78	72.0073	382.428	2072.02	72.0067	222.305	2076.2
77.0003	691.856	1942.53	76.9906	578.325	2052.66	77.0107	398.406	2001.14	77.0112	222.228	2028.01
82.0006	751.669	1935.61	82.0088	618.945	2016.35	82.0221	425.973	1911.77	82.0228	219.131	1861.76
87.0003	820.049	1864.02	87.0153	681.764	1985.1	87.0147	438.51	1873.41	87.0097	218.26	1785.18
92.0011	884.289	1847.12	92.0009	721.899	1945.7	92.007	429.162	1686.61	92.0053	221.328	1677.6

## Sheet: Fig2_E_S5EF_Ste12-EV
Mean_EO_ySF231_pSYN	Mean_EO_ySF231_pAGA1	RatioExpress_ySF231	Mean_EO_ySP1173_pSYN	Mean_EO_ySP1173_pAGA1	RatioExpress_ySP1173	Mean_EO_ySP1174_pSYN	Mean_EO_ySP1174_pAGA1	RatioExpress_ySP1174	Mean_EO_ySF236_pSYN	Mean_EO_ySF236_pAGA1	RatioExpress_ySF236	Mean_EO_ySF238_pSYN	Mean_EO_ySF238_pAGA1	RatioExpress_ySF238	Mean_EO_ySF239_pSYN	Mean_EO_ySF239_pAGA1	RatioExpress_ySF239	Mean_EO_ySF240_pSYN	Mean_EO_ySF240_pAGA1	RatioExpress_ySF240	Mean_EO_ySF253_pSYN	Mean_EO_ySF253_pAGA1	RatioExpress_ySF253	Mean_EO_ySF263_pSYN	Mean_EO_ySF263_pAGA1	RatioExpress_ySF263
743.25	1963.7	0.972222	458.831	2057.33	0.898824	593.45	1991.79	0.940039	353.823	2177.62	0.693069	399.684	2152.54	0.785203	319.743	2074.66	0.637427	344.449	1850.03	0.625397	401.171	1953.17	0.817048	242.842	2015.17	0.379953
705.166	1888.06	0.976077	468.746	2013.38	0.86783	594.314	1954.58	0.947699	365.659	2062.42	0.699634	361.591	1973.04	0.784768	313.408	1943.41	0.660714	317.821	1968.24	0.548571	504.072	2155.93	0.868889	246.806	1853.11	0.444109
655.395	1819.15	0.95045	415.692	2012.06	0.852941	534.054	1952.46	0.925373	354.581	2133.35	0.642857	380.704	1941.81	0.735075	297.525	2002.02	0.586957	317.074	1806.46	0.526946	400.478	1809.39	0.820225	241.117	1844.13	0.407273
627.559	1730.08	0.950893	0	0	0	550.481	1843.78	0.915058	0	0	0	0	0	0	0	0	0	0	0	0	367.885	1707.46	0.804511	273.074	2105.3	0.4375
0	0	0	0	0	0	0	0	0	0	0	0	0	0	0	0	0	0	0	0	0	389.342	1738.01	0.76569	0	0	0
0	0	0	0	0	0	0	0	0	0	0	0	0	0	0	0	0	0	0	0	0	0	0	0	0	0	0
0	0	0	0	0	0	0	0	0	0	0	0	0	0	0	0	0	0	0	0	0	0	0	0	0	0	0
0	0	0	0	0	0	0	0	0	0	0	0	0	0	0	0	0	0	0	0	0	0	0	0	0	0	0
0	0	0	0	0	0	0	0	0	0	0	0	0	0	0	0	0	0	0	0	0	0	0	0	0	0	0
0	0	0	0	0	0	0	0	0	0	0	0	0	0	0	0	0	0	0	0	0	0	0	0	0	0	0

[truncated: 32 more sheets: Fig2_E_S5EF_Ste12_WT, FigS5_CD, FigS5_AB, Fig3_A, Fig3_B, Fig3_C, Fig3_D, FigS6_A, FigS6_C, FigS6_D, FigS6_Eleft, FigS6_Eright, Fig4_A, Fig4_BC, Fig5_B, Fig5_C, Fig5_D, Fig6_B, Fig6_C, Fig6_D …]
